# Supplementary material for: Proteus mirabilis inhibits cancer growth and pulmonary metastasis in a mouse breast cancer model
Source: PLoS One. 2017 Dec 5;12(12):e0188960. doi: 10.1371/journal.pone.0188960 (PMC5716547; doi:10.1371/journal.pone.0188960)
Supplement: S1 Text — (XLSX) [file pone.0188960.s001.xlsx]

## Sheet: Sheet1
Adherence assay
CFU（×105）	4T1	231	MCF7	CHO
	3.1	3.34	2.31	2.57
	5.39	3.03	2.59	2.73
	3.04	3.06	2.75	2.34
