# Supplementary material for: Proteus mirabilis inhibits cancer growth and pulmonary metastasis in a mouse breast cancer model
Source: PLoS One. 2017 Dec 5;12(12):e0188960. doi: 10.1371/journal.pone.0188960 (PMC5716547; doi:10.1371/journal.pone.0188960)
Supplement: S2 Text — (XLSX) [file pone.0188960.s002.xlsx]

## Sheet: Sheet1
Body Distribution of P. mirabilis in Tumor-Bearing Mice
CFU/g tissue（×10,000）
	0h
Heart	0	0	0	0	0
Liver	0	0	0	0	0
Spleen	0	0	0	0	0
Lung	0	0	0	0	0
Kindy	0	0	0	0	0
Tumor	0	0	2.5	0	0
	6h
Heart	2.5	5	2.9	1.95	2.25
Liver	450	800	2450	145	2200
Spleen	11.7	500	63	17	31.5
Lung	0.15	7	6	2.25	2.8
Kindy	1.65	5	2.1	0.2	1.8
Tumor	0.3	4	2.5	1.55	1.6
	24h
Heart	0.1	0.55	0.35	0.05	0.1
Liver	3500	700	350	200	162
Spleen	40	22.5	70	7.1	1.3
Lung	25	2.55	0.45	0.7	0.4
Kindy	0.4	650	0.63	0.25	0.05
Tumor	2.75	125000	0.9	0.1	65000
	48h
Heart	0.05	2	0	0.55	0
Liver	450	55	30	2150	29.5
Spleen	0.8	21	0	3.5	0.55
Lung	1.75	0.25	0.3	1	0.15
Kindy	0	5	0.8	5.5	0.35
Tumor	148000	700000	1050	190000	205000
	72h
Heart	0	0	0	0	0
Liver	45	0.8	0	0.7	5.7
Spleen	0.05	1.55	0.1	0.1	0
Lung	0	0.05	0	0.1	0.4
Kindy	0.15	0.25	0.1	0.15	0
Tumor	41.5	124000	47000	150000	60000
	96h
Heart	0	0	0	5	0.05
Liver	0.05	0.15	0.1	0.35	50
Spleen	0	0.45	0.15	0.1	0.2
Lung	0	0.25	0.05	0.05	0.1
Kindy	4.5	0.9	0.1	0.2	0.2
Tumor	170000	400000	205000	12000	240000
