# Supplementary material for: Proteus mirabilis inhibits cancer growth and pulmonary metastasis in a mouse breast cancer model
Source: PLoS One. 2017 Dec 5;12(12):e0188960. doi: 10.1371/journal.pone.0188960 (PMC5716547; doi:10.1371/journal.pone.0188960)
Supplement: S3 Text — (XLSX) [file pone.0188960.s003.xlsx]

## Sheet: Sheet1
	CON group								24 hours group
	1	2	3	4	5		mean		1	2	3	4	5		mean
G-CSF	129.409	183.655	95.4186	100.746	95.4063		120.539		208.705	125.368	159.803	127.726	176.935		155.116
	132.844	177.687	97.7845	98.7703	93.6723				205.145	119.122	159.249	101.569	167.543
GM-CSF	154.432	108.027	115.336	110.058	102.391		116.754		134.943	112.687	91.8026	115.331	116.203		109.023
	144.135	104.768	113.47	105.774	109.148				112.479	114.864	81.5528	97.7732	112.59
IL-2	108.781	75.3488	94.5036	106.88	83.0429		93.3917		101.485	99.9007	74.3649	110.558	88.3202		90.9588
	118.281	67.4745	93.6213	101.802	84.1816				93.4655	91.8399	72.6466	95.314	81.6934
IL-3	164.882	107.287	143.209	133.705	109.992		129.685		134.473	115.262	88.3639	138.177	114.161		112.601
	155.647	104.334	134.079	129.87	113.845				114.874	105.616	84.2057	132.588	98.2935
IL-4	170.231	162.891	156.747	173.164	142.678		158.226		161.948	162.715	146.607	169.574	164.064		153.691
	160.25	149.587	137.175	180.553	148.984				162.153	140.097	130.051	152.172	147.533
IL-5	109.25	98.9391	69.9614	115.021	90.0143		92.3188		67.8505	98.6786	89.0116	76.4645	85.1498		78.6845
	99.75	82.5443	64.4219	103.403	89.8829				58.7212	82.9207	79.6311	73.0015	75.4151
IL-6	92.892	71.479	59.4419	92.1853	77.3129		80.5595		60.3322	94.4521	78.5231	76.8703	68.5628		71.6204
	96.059	72.1426	61.0823	103.479	79.5218				50.5157	80.5876	72.6327	67.4304	66.2974
IL-9	135.727	103.063	81.5306	108.499	90.5014		106.979		92.4047	116.38	93.4556	82.8159	83.1329		88.6953
	137.622	97.8964	126.602	102.455	85.8935				81.5382	104.689	87.2858	65.3155	79.936
IL-10	97.125	67.7537	74.4239	77.0505	63.1646		76.1825		48.5108	75.4234	65.7135	78.7627	64.9678		63.2749
	99.824	67.1693	74.1782	78.4912	62.6444				38.4511	82.0507	61.5254	58.1683	59.1756
IL-12p40/70	169.953	162.853	152.402	131.564	151.182		153.258		111.462	144.83	118.748	142.52	122.262		124.987
	164.85	162.249	160.851	142.092	134.583				114.465	137.862	112.922	129.541	115.263
IL-12p70	187.633	136.182	189.675	179.431	149.279		166.827		175.667	175.243	144.772	180.983	153.96		165.188
	179.953	151.321	173.25	170.135	151.413				168.796	177.641	153.021	181.93	139.864
IL-13	142.863	95.0791	137.105	138.528	112.656		121.881		130.907	130.543	97.4863	117.994	90.4515		113.406
	134.795	86.198	133.57	126.466	111.551				127.92	126.137	105.119	113.72	93.7847
IL-17	101.5	81.7047	56.7048	100.425	91.0923		86.2186		62.4403	82.8214	82.268	76.9317	67.7666		75.416
	99.784	84.7165	55.9584	98.9976	91.3032				66.1335	93.0292	89.9954	69.3463	63.4271
IFN	97.405	77.962	56.0643	107.358	92.5656		83.6671		53.3926	85.83	77.6837	69.8203	67.859		70.9552
	94.118	77.5286	53.2893	94.3589	86.0216				57.7704	88.0691	77.7961	66.1248	65.2064
MCP-1	167.047	163.772	188.5	171.267	190.984		173.382		178.527	191.538	181.237	181.17	166.656		178.686
	166.014	170.918	173.518	166.215	175.581				196.067	182.34	183.921	168.853	156.548
MCP-5	170.569	123.693	137.811	121.483	103.462		127.682		134.436	149.587	115.363	91.2978	97.0498		122.014
	160.137	120.47	123.022	115.296	100.875				142.783	157.45	112.38	125.556	94.2323
RANTES	169.983	136.762	157.771	127.948	106.476		139.326		143.529	146.896	126.3	99.4521	97.0663		121.122
	171.083	122.835	154.046	129.488	116.865				140.273	139.03	119.153	102.113	97.4094
SCF	66.808	50.478	25.831	60.1169	56.8184		53.0973		26.3744	59.0239	47.307	44.4327	49.0747		44.59
	64.115	47.2718	26.329	64.2252	68.9797				19.6955	58.3441	52.2552	45.954	43.4387
TNF RI	168.067	166.049	169.572	142.783	126.462		157.838		116.873	154.988	132.855	139.726	122.543		136.875
	181.923	181.464	173.267	140.867	127.927				123.991	159.837	154.237	145.545	118.154
TNF alpha	121.676	73.7881	102.031	104.836	99.2179		101.446		73.1289	105.59	84.8941	90.5075	76.98		86.5409
	124.735	72.1926	108.691	104.122	103.171				71.3916	102.015	91.7405	88.9347	80.2263
THPO	155.385	151.413	122.244	150.188	133.79		141.727		154.15	154.887	140.68	95.9344	113.567		130.434
	160.385	153.872	116.483	145.298	128.208				179.777	147.697	141.415	75.9503	100.282
VEGF	53	38.0659	5.66368	55.1428	53.083		40.9503		16.6393	55.6325	53.2616	40.5204	43.7136		42.3263
	46.476	40.0047	11.9822	50.8612	55.2235				13.1308	57.3504	62.763	38.875	41.3767
G-CSF
GM-CSF
IL-2
IL-3
IL-4
IL-5
IL-6
IL-9
IL-10
IL-12p40/70
IL-12p70
IL-13
IL-17
IFN
MCP-1
MCP-5
RANTES
SCF
Stnfri
TNF
THPO
VEGF
G-CSF
GM-CSF
IL-2
IL-3
IL-4
IL-5
IL-6
IL-9
IL-10
IL-12p40/70
IL-12p70
IL-13
IL-17
IFN
MCP-1
MCP-5
RANTES
SCF
Stnfri
TNF
THPO
VEGF
G-CSF
GM-CSF
IL-2
IL-3
IL-4
IL-5
IL-6
IL-9
IL-10
IL-12p40/70
IL-12p70
IL-13
IL-17
IFN
MCP-1
MCP-5
RANTES
SCF
Stnfri
TNF
THPO
VEGF
G-CSF
GM-CSF
IL-2
IL-3
IL-4
IL-5
IL-6
IL-9
IL-10
IL-12p40/70
IL-12p70
IL-13
IL-17
IFN
MCP-1
MCP-5
RANTES
SCF
Stnfri
TNF
THPO
VEGF
G-CSF
GM-CSF
IL-2
IL-3
IL-4
IL-5
IL-6
IL-9
IL-10
IL-12p40/70
IL-12p70
IL-13
IL-17
IFN
MCP-1
MCP-5
RANTES
SCF
Stnfri
TNF
THPO
VEGF
G-CSF
GM-CSF
IL-2
IL-3
IL-4
IL-5
IL-6
IL-9
IL-10
IL-12p40/70
IL-12p70
IL-13
IL-17
IFN
MCP-1
MCP-5
RANTES
SCF
Stnfri
TNF
THPO
VEGF
G-CSF
GM-CSF
IL-2
IL-3
IL-4
IL-5
IL-6
IL-9
IL-10
IL-12p40/70
IL-12p70
IL-13
IL-17
IFN
MCP-1
MCP-5
RANTES
SCF
Stnfri
TNF
THPO
VEGF
G-CSF
GM-CSF
IL-2
IL-3
IL-4
IL-5
IL-6
IL-9
IL-10
IL-12p40/70
IL-12p70
IL-13
IL-17
IFN
MCP-1
MCP-5
RANTES
SCF
Stnfri
TNF
THPO
VEGF
G-CSF
GM-CSF
IL-2
IL-3
IL-4
IL-5
IL-6
IL-9
IL-10
IL-12p40/70
IL-12p70
IL-13
IL-17
IFN
MCP-1
MCP-5
RANTES
SCF
Stnfri
TNF
THPO
VEGF
G-CSF
GM-CSF
IL-2
IL-3
IL-4
IL-5
IL-6
IL-9
IL-10
IL-12p40/70
IL-12p70
IL-13
IL-17
IFN
MCP-1
MCP-5
RANTES
SCF
Stnfri
TNF
THPO
VEGF
G-CSF
GM-CSF
IL-2
IL-3
IL-4
IL-5
IL-6
IL-9
IL-10
IL-12p40/70
IL-12p70
IL-13
IL-17
IFN
MCP-1
MCP-5
RANTES
SCF
Stnfri
TNF
THPO
VEGF
G-CSF
GM-CSF
IL-2
IL-3
IL-4
IL-5
IL-6
IL-9
IL-10
IL-12p40/70
IL-12p70
IL-13
IL-17
IFN
MCP-1
MCP-5
RANTES
SCF
Stnfri
TNF
THPO
VEGF
G-CSF
GM-CSF
IL-2
IL-3
IL-4
IL-5
IL-6
IL-9
IL-10
IL-12p40/70
IL-12p70
IL-13
IL-17
IFN
MCP-1
MCP-5
RANTES
SCF
Stnfri
TNF
THPO
VEGF
G-CSF
GM-CSF
IL-2
IL-3
IL-4
IL-5
IL-6
IL-9
IL-10
IL-12p40/70
IL-12p70
IL-13
IL-17
IFN
MCP-1
MCP-5
RANTES
SCF
Stnfri
TNF
THPO
VEGF
G-CSF
GM-CSF
IL-2
IL-3
IL-4
IL-5
IL-6
IL-9
IL-10
IL-12p40/70
IL-12p70
IL-13
IL-17
IFN
MCP-1
MCP-5
RANTES
SCF
Stnfri
TNF
THPO
VEGF
G-CSF
GM-CSF
IL-2
IL-3
IL-4
IL-5
IL-6
IL-9
IL-10
IL-12p40/70
IL-12p70
IL-13
IL-17
IFN
MCP-1
MCP-5
RANTES
SCF
Stnfri
TNF
THPO
VEGF
G-CSF
GM-CSF
IL-2
IL-3
IL-4
IL-5
IL-6
IL-9
IL-10
IL-12p40/70
IL-12p70
IL-13
IL-17
IFN
MCP-1
MCP-5
RANTES
SCF
Stnfri
TNF
THPO
VEGF
G-CSF
GM-CSF
IL-2
IL-3
IL-4
IL-5
IL-6
IL-9
IL-10
IL-12p40/70
IL-12p70
IL-13
IL-17
IFN
MCP-1
MCP-5
RANTES
SCF
Stnfri
TNF
THPO
VEGF
G-CSF
GM-CSF
IL-2
IL-3
IL-4
IL-5
IL-6
IL-9
IL-10
IL-12p40/70
IL-12p70
IL-13
IL-17
IFN
MCP-1
MCP-5
RANTES
SCF
Stnfri
TNF
THPO
VEGF
G-CSF
GM-CSF
IL-2
IL-3
IL-4
IL-5
IL-6
IL-9
IL-10
IL-12p40/70
IL-12p70
IL-13
IL-17
IFN
MCP-1
MCP-5
RANTES
SCF
Stnfri
TNF
THPO
VEGF
G-CSF
GM-CSF
IL-2
IL-3
IL-4
IL-5
IL-6
IL-9
IL-10
IL-12p40/70
IL-12p70
IL-13
IL-17
IFN
MCP-1
MCP-5
RANTES
SCF
Stnfri
TNF
THPO
VEGF
G-CSF
GM-CSF
IL-2
IL-3
IL-4
IL-5
IL-6
IL-9
IL-10
IL-12p40/70
IL-12p70
IL-13
IL-17
IFN
MCP-1
MCP-5
RANTES
SCF
Stnfri
TNF
THPO
VEGF
G-CSF
GM-CSF
IL-2
IL-3
IL-4
IL-5
IL-6
IL-9
IL-10
IL-12p40/70
IL-12p70
IL-13
IL-17
IFN
MCP-1
MCP-5
RANTES
SCF
Stnfri
TNF
THPO
VEGF
G-CSF
GM-CSF
IL-2
IL-3
IL-4
IL-5
IL-6
IL-9
IL-10
IL-12p40/70
IL-12p70
IL-13
IL-17
IFN
MCP-1
MCP-5
RANTES
SCF
Stnfri
TNF
THPO
VEGF
G-CSF
GM-CSF
IL-2
IL-3
IL-4
IL-5
IL-6
IL-9
IL-10
IL-12p40/70
IL-12p70
IL-13
IL-17
IFN
MCP-1
MCP-5
RANTES
SCF
Stnfri
TNF
THPO
VEGF
G-CSF
GM-CSF
IL-2
IL-3
IL-4
IL-5
IL-6
IL-9
IL-10
IL-12p40/70
IL-12p70
IL-13
IL-17
IFN
MCP-1
MCP-5
RANTES
SCF
Stnfri
TNF
THPO
VEGF
G-CSF
GM-CSF
IL-2
IL-3
IL-4
IL-5
IL-6
IL-9
IL-10
IL-12p40/70
IL-12p70
IL-13
IL-17
IFN
MCP-1
MCP-5
RANTES
SCF
Stnfri
TNF
THPO
VEGF
G-CSF
GM-CSF
IL-2
IL-3
IL-4
IL-5
IL-6
IL-9
IL-10
IL-12p40/70
IL-12p70
IL-13
IL-17
IFN
MCP-1
MCP-5
RANTES
SCF
Stnfri
TNF
THPO
VEGF
G-CSF
GM-CSF
IL-2
IL-3
IL-4
IL-5
IL-6
IL-9
IL-10
IL-12p40/70
IL-12p70
IL-13
IL-17
IFN
MCP-1
MCP-5
RANTES
SCF
Stnfri
TNF
THPO
VEGF
G-CSF
GM-CSF
IL-2
IL-3
IL-4
IL-5
IL-6
IL-9
IL-10
IL-12p40/70
IL-12p70
IL-13
IL-17
IFN
MCP-1
MCP-5
RANTES
SCF
Stnfri
TNF
THPO
VEGF
G-CSF
GM-CSF
IL-2
IL-3
IL-4
IL-5
IL-6
IL-9
IL-10
IL-12p40/70
IL-12p70
IL-13
IL-17
IFN
MCP-1
MCP-5
RANTES
SCF
Stnfri
TNF
THPO
VEGF
G-CSF
GM-CSF
IL-2
IL-3
IL-4
IL-5
IL-6
IL-9
IL-10
IL-12p40/70
IL-12p70
IL-13
IL-17
IFN
MCP-1
MCP-5
RANTES
SCF
Stnfri
TNF
THPO
VEGF
G-CSF
GM-CSF
IL-2
IL-3
IL-4
IL-5
IL-6
IL-9
IL-10
IL-12p40/70
IL-12p70
IL-13
IL-17
IFN
MCP-1
MCP-5
RANTES
SCF
Stnfri
TNF
THPO
VEGF
G-CSF
GM-CSF
IL-2
IL-3
IL-4
IL-5
IL-6
IL-9
IL-10
IL-12p40/70
IL-12p70
IL-13
IL-17
IFN
MCP-1
MCP-5
RANTES
SCF
Stnfri
TNF
THPO
VEGF
G-CSF
GM-CSF
IL-2
IL-3
IL-4
IL-5
IL-6
IL-9
IL-10
IL-12p40/70
IL-12p70
IL-13
IL-17
IFN
MCP-1
MCP-5
RANTES
SCF
Stnfri
TNF
THPO
VEGF
G-CSF
GM-CSF
IL-2
IL-3
IL-4
IL-5
IL-6
IL-9
IL-10
IL-12p40/70
IL-12p70
IL-13
IL-17
IFN
MCP-1
MCP-5
RANTES
SCF
Stnfri
TNF
THPO
VEGF
G-CSF
GM-CSF
IL-2
IL-3
IL-4
IL-5
IL-6
IL-9
IL-10
IL-12p40/70
IL-12p70
IL-13
IL-17
IFN
MCP-1
MCP-5
RANTES
SCF
Stnfri
TNF
THPO
VEGF
G-CSF
GM-CSF
IL-2
IL-3
IL-4
IL-5
IL-6
IL-9
IL-10
IL-12p40/70
IL-12p70
IL-13
IL-17
IFN
MCP-1
MCP-5
RANTES
SCF
Stnfri
TNF
THPO
VEGF
G-CSF
GM-CSF
IL-2
IL-3
IL-4
IL-5
IL-6
IL-9
IL-10
IL-12p40/70
IL-12p70
IL-13
IL-17
IFN
MCP-1
MCP-5
RANTES
SCF
Stnfri
TNF
THPO
VEGF
G-CSF
GM-CSF
IL-2
IL-3
IL-4
IL-5
IL-6
IL-9
IL-10
IL-12p40/70
IL-12p70
IL-13
IL-17
IFN
MCP-1
MCP-5
RANTES
SCF
Stnfri
TNF
THPO
VEGF
G-CSF
GM-CSF
IL-2
IL-3
IL-4
IL-5
IL-6
IL-9
IL-10
IL-12p40/70
IL-12p70
IL-13
IL-17
IFN
MCP-1
MCP-5
RANTES
SCF
Stnfri
TNF
THPO
VEGF
G-CSF
GM-CSF
IL-2
IL-3
IL-4
IL-5
IL-6
IL-9
IL-10
IL-12p40/70
IL-12p70
IL-13
IL-17
IFN
MCP-1
MCP-5
RANTES
SCF
Stnfri
TNF
THPO
VEGF
G-CSF
GM-CSF
IL-2
IL-3
IL-4
IL-5
IL-6
IL-9
IL-10
IL-12p40/70
IL-12p70
IL-13
IL-17
IFN
MCP-1
MCP-5
RANTES
SCF
Stnfri
TNF
THPO
VEGF
G-CSF
GM-CSF
IL-2
IL-3
IL-4
IL-5
IL-6
IL-9
IL-10
IL-12p40/70
IL-12p70
IL-13
IL-17
IFN
MCP-1
MCP-5
RANTES
SCF
Stnfri
TNF
THPO
VEGF
G-CSF
GM-CSF
IL-2
IL-3
IL-4
IL-5
IL-6
IL-9
IL-10
IL-12p40/70
IL-12p70
IL-13
IL-17
IFN
MCP-1
MCP-5
RANTES
SCF
Stnfri
TNF
THPO
VEGF
G-CSF
GM-CSF
IL-2
IL-3
IL-4
IL-5
IL-6
IL-9
IL-10
IL-12p40/70
IL-12p70
IL-13
IL-17
IFN
MCP-1
MCP-5
RANTES
SCF
Stnfri
TNF
THPO
VEGF
G-CSF
GM-CSF
IL-2
IL-3
IL-4
IL-5
IL-6
IL-9
IL-10
IL-12p40/70
IL-12p70
IL-13
IL-17
IFN
MCP-1
MCP-5
RANTES
SCF
Stnfri
TNF
THPO
VEGF
G-CSF
GM-CSF
IL-2
IL-3
IL-4
IL-5
IL-6
IL-9
IL-10
IL-12p40/70
IL-12p70
IL-13
IL-17
IFN
MCP-1
MCP-5
RANTES
SCF
Stnfri
TNF
THPO
VEGF
G-CSF
GM-CSF
IL-2
IL-3
IL-4
IL-5
IL-6
IL-9
IL-10
IL-12p40/70
IL-12p70
IL-13
IL-17
IFN
MCP-1
MCP-5
RANTES
SCF
Stnfri
TNF
THPO
VEGF
G-CSF
GM-CSF
IL-2
IL-3
IL-4
IL-5
IL-6
IL-9
IL-10
IL-12p40/70
IL-12p70
IL-13
IL-17
IFN
MCP-1
MCP-5
RANTES
SCF
Stnfri
TNF
THPO
VEGF
G-CSF
GM-CSF
IL-2
IL-3
IL-4
IL-5
IL-6
IL-9
IL-10
IL-12p40/70
IL-12p70
IL-13
IL-17
IFN
MCP-1
MCP-5
RANTES
SCF
Stnfri
TNF
THPO
VEGF
G-CSF
GM-CSF
IL-2
IL-3
IL-4
IL-5
IL-6
IL-9
IL-10
IL-12p40/70
IL-12p70
IL-13
IL-17
IFN
MCP-1
MCP-5
RANTES
SCF
Stnfri
TNF
THPO
VEGF
G-CSF
GM-CSF
IL-2
IL-3
IL-4
IL-5
IL-6
IL-9
IL-10
IL-12p40/70
IL-12p70
IL-13
IL-17
IFN
MCP-1
MCP-5
RANTES
SCF
Stnfri
TNF
THPO
VEGF
G-CSF
GM-CSF
IL-2
IL-3
IL-4
IL-5
IL-6
IL-9
IL-10
IL-12p40/70
IL-12p70
IL-13
IL-17
IFN
MCP-1
MCP-5
RANTES
SCF
Stnfri
TNF
THPO
VEGF
G-CSF
GM-CSF
IL-2
IL-3
IL-4
IL-5
IL-6
IL-9
IL-10
IL-12p40/70
IL-12p70
IL-13
IL-17
IFN
MCP-1
MCP-5
RANTES
SCF
Stnfri
TNF
THPO
VEGF
G-CSF
GM-CSF
IL-2
IL-3
IL-4
IL-5
IL-6
IL-9
IL-10
IL-12p40/70
IL-12p70
IL-13
IL-17
IFN
MCP-1
MCP-5
RANTES
SCF
Stnfri
TNF
THPO
VEGF
G-CSF
GM-CSF
IL-2
IL-3
IL-4
IL-5
IL-6
IL-9
IL-10
IL-12p40/70
IL-12p70
IL-13
IL-17
IFN
MCP-1
MCP-5
RANTES
SCF
Stnfri
TNF
THPO
VEGF
G-CSF
GM-CSF
IL-2
IL-3
IL-4
IL-5
IL-6
IL-9
IL-10
IL-12p40/70
IL-12p70
IL-13
IL-17
IFN
MCP-1
MCP-5
RANTES
SCF
Stnfri
TNF
THPO
VEGF
G-CSF
GM-CSF
IL-2
IL-3
IL-4
IL-5
IL-6
IL-9
IL-10
IL-12p40/70
IL-12p70
IL-13
IL-17
IFN
MCP-1
MCP-5
RANTES
SCF
Stnfri
TNF
THPO
VEGF
G-CSF
GM-CSF
IL-2
IL-3
IL-4
IL-5
IL-6
IL-9
IL-10
IL-12p40/70
IL-12p70
IL-13
IL-17
IFN
MCP-1
MCP-5
RANTES
SCF
Stnfri
TNF
THPO
VEGF
G-CSF
GM-CSF
IL-2
IL-3
IL-4
IL-5
IL-6
IL-9
IL-10
IL-12p40/70
IL-12p70
IL-13
IL-17
IFN
MCP-1
MCP-5
RANTES
SCF
Stnfri
TNF
THPO
VEGF
G-CSF
GM-CSF
IL-2
IL-3
IL-4
IL-5
IL-6
IL-9
IL-10
IL-12p40/70
IL-12p70
IL-13
IL-17
IFN
MCP-1
MCP-5
RANTES
SCF
Stnfri
TNF
THPO
VEGF
G-CSF
GM-CSF
IL-2
IL-3
IL-4
IL-5
IL-6
IL-9
IL-10
IL-12p40/70
IL-12p70
IL-13
IL-17
IFN
MCP-1
MCP-5
RANTES
SCF
Stnfri
TNF
THPO
VEGF
