# Supplementary material for: Proteus mirabilis inhibits cancer growth and pulmonary metastasis in a mouse breast cancer model
Source: PLoS One. 2017 Dec 5;12(12):e0188960. doi: 10.1371/journal.pone.0188960 (PMC5716547; doi:10.1371/journal.pone.0188960)
Supplement: S4 Text — (XLSX) [file pone.0188960.s004.xlsx]

## Sheet: Sheet1
	the weight of tumor(g)
		CON	CTX	BAC
		2.43	0.39	0.75
		2.19	0.51	1.14
		1.6	0.41	0.64
		2.05	0.7	0.55
		2.13	0.34	0.85
		1.86	0.47	0.61
	the volumn of tumor (cm^3)		BAC						CTX						CON
		0 day	0.28222	0.169047	0.195063	0.308629	0.15004	0.166766	0.245	0.250805	0.151953	0.150645	0.283876	0.1682	0.24059	0.320062	0.225245	0.301088	0.260339	0.2
		3 day	0.368248	0.183618	0.179886	0.353227	0.225069	0.135454	0.175582	0.23318	0.142446	0.137588	0.315171	0.204912	0.358896	0.375347	0.372006	0.553395	0.450355	0.29
		6 day	0.404237	0.293081	0.456896	0.364432	0.437443	0.308629	0.149631	0.245032	0.12862	0.0912581	0.220379	0.197432	0.512635	0.532685	0.342591	0.586555	0.710541	0.37
		9 day	0.636571	0.526045	0.473673	0.591533	0.553243	0.38144	0.19943	0.221756	0.152187	0.0998708	0.24108	0.169793	0.777916	0.747315	0.466754	0.765075	0.421274	0.56
		12 day	1.0122	0.833942	0.659074	0.761429	0.729	0.601539	0.264274	0.331137	0.124653	0.177316	0.307283	0.225574	1.01629	1.13837	0.587408	0.833618	1.03155	0.73
		15 day	1.0213	1.17553	0.64	0.781271	1.11048	0.678	0.288	0.4957	0.13011	0.190504	0.414304	0.47737	1.38096	2.1349	1.53281	1.50028	2.68438	1.16
		18 day	1.42831	2.16838	1.12896	1.05704	1.62793	1.14664	0.645841	0.739778	0.258936	0.432046	0.697642	0.722117	3.09656	3.30271	2.07113	2.81078	3.94176	1.48
		21 day	2.44829	2.2365	1.48302	1.17314	2.05688	1.1709	0.681814	0.812473	0.264979	0.490921	0.968083	0.944047	3.15348	3.6796	2.60843	4.03733	4.67856	2.03
