# Supplementary material for: Proteus mirabilis inhibits cancer growth and pulmonary metastasis in a mouse breast cancer model
Source: PLoS One. 2017 Dec 5;12(12):e0188960. doi: 10.1371/journal.pone.0188960 (PMC5716547; doi:10.1371/journal.pone.0188960)
Supplement: S5 Text — (XLSX) [file pone.0188960.s005.xlsx]

## Sheet: Sheet1
	metastasis foci in the lung
		CON	CTX	BAC
		25	5	2
		60	2	4
		26	0	3
		27	3	6
		22	2	1
		75	3	3
