# Supplementary material for: Proteus mirabilis inhibits cancer growth and pulmonary metastasis in a mouse breast cancer model
Source: PLoS One. 2017 Dec 5;12(12):e0188960. doi: 10.1371/journal.pone.0188960 (PMC5716547; doi:10.1371/journal.pone.0188960)
Supplement: S6 Text — (XLSX) [file pone.0188960.s006.xlsx]

## Sheet: Sheet1
The weight of mice lung
	CON	CTX	BAC
1	0.15	0.12	0.14
2	0.42	0.16	0.12
3	0.17	0.1	0.09
4	0.2	0.1	0.11
5	0.25	0.11	0.13
6	0.31	0.13	0.1
