# Supplementary material for: Proteus mirabilis inhibits cancer growth and pulmonary metastasis in a mouse breast cancer model
Source: PLoS One. 2017 Dec 5;12(12):e0188960. doi: 10.1371/journal.pone.0188960 (PMC5716547; doi:10.1371/journal.pone.0188960)
Supplement: S7 Text — (XLSX) [file pone.0188960.s007.xlsx]

## Sheet: Sheet1
	body weight（g）		CON					CTX					BAC
		0 day	15.6	17.6	16.7	16.5	16.5	16.1	17.1	15.6	15.5	16.9	17	17.4	16.5	16.7	15.2
		3 day	16.6	19.1	17.2	17.5	17.5	15.7	15.8	13.1	15	16.2	15.4	15	14.2	14.5	13.6
		6 day	16.7	19.7	17.7	18.1	18.5	14.9	15.9	13.1	14.4	16	15.5	15.9	15.1	15.6	15.1
		9 day	16.1	18.3	16.7	17.5	17.3	14.7	16.9	13.5	14	15.2	14.5	15.1	14.4	15.1	15
		12 day	16	18	16.7	17.3	17.2	15.9	17.7	14.4	15	16.7	15.6	15.8	14	15.1	15.6
		15 day	15.7	16.7	16.4	16.1	16.2	15.6	17.8	15.9	15.5	17.6	15.6	15.9	14.8	14.5	15.7
		18 day	16.2	16.5	16.4	16	16.7	16.1	18	16.4	15.6	18.1	15.6	16.7	15.7	15.5	16.1
		21 day	16.4	16.7	16.3	16.3	16.4	16.3	18.1	16.6	16	18.1	16.1	17.5	16.7	15.6	16.8
