# Supplementary material for: Proteus mirabilis inhibits cancer growth and pulmonary metastasis in a mouse breast cancer model
Source: PLoS One. 2017 Dec 5;12(12):e0188960. doi: 10.1371/journal.pone.0188960 (PMC5716547; doi:10.1371/journal.pone.0188960)
Supplement: S8 Text — (XLSX) [file pone.0188960.s008.xlsx]

## Sheet: Sheet1
	Ki-67
		BAC
		1	7.06179	5.74713	3.00273	5.37718	3.43137
		2	5.50224	4.68127	3.23774	5.46392	5.67686
		3	7.03422	5.3886	5.43478	4.90909	3.89262
		4	5.7047	4.42679	6.04762	5.03452	4.75664
		5	6.43688	4.62585	3.88693	4.52409	3.28896
		6	6.34797	4.97393	4.32196	5.06176	4.20929
		CON
		1	25.9534	19.6646	21.5743	30.5428	25.3886
		2	25.3846	15.4589	26.7755	36.3475	27.2195
		3	31.4783	27.5556	22.525	27.451	24.5155
		4	22.5806	26.8018	21.7514	28.6822	24.3549
		5	24	20.0913	22.5541	35.8418	26.6018
		6	25.8794	21.9145	23.0361	31.7731	25.6161
	HIF-1a	BAC
		1	3149	595	1652	2132	6491
		2	1704	1731	629	714	2594
		3	927	851	67336	1661	4547
		4	7219	1910	4554	16677	14292
		5	0	2240	2800	30947	696
		6	304	35202	164	3050	22778
		CON
		1	58275	176873	80737	62214	106482
		2	8178	19834	4330	7469	21200
		3	49209	22225	73868	65114	97011
		4	7844	8392	13788	14668	13120
		5	26380	116047	114142	172905	113987
		6	241527	263978	277308	241751	252773
	CA IX	BAC
		1	0	0	0	133.813	0
		2	96610	28932	21538	93266.8	97833
		3	0	1421.37	834.361	10660.5	5689.69
		4	0	0	0	0	0
		5	14294.8	6527.68	12447.5	6984.84	351.389
		6	64353.4	121994	69872.8	92456.5	29571
		CON
		1	12534	128101	41121.1	91075	21290.9
		2	234768	274352	227389	276067	227937
		3	79614.4	364792	233935	170202	362968
		4	138090	108114	171764	165946	105545
		5	120572	216994	208003	214833	113001
		6	64353.4	139759	67162	181629	139539
