# Supplementary material for: Proteus mirabilis inhibits cancer growth and pulmonary metastasis in a mouse breast cancer model
Source: PLoS One. 2017 Dec 5;12(12):e0188960. doi: 10.1371/journal.pone.0188960 (PMC5716547; doi:10.1371/journal.pone.0188960)
Supplement: S10 Text — (XLSX) [file pone.0188960.s010.xlsx]

## Sheet: 工作表1
	4T1
			live	dead	%
	0h	con	11	0	100
		con	9	0	100
		con	12	1	92.3077
		bac 5x10^6	13	0	100
		bac 5x10^6	10	0	100
		bac 5x10^6	9	1	90
		bac 5x10^7	12	0	100
		bac 5x10^7	13	0	100
		bac 5x10^7	10	1	90.9091
	24 hours
		con	15	0	100
		con	20	1	95.2381
		con	17	1	94.4444
		bac 5x10^6	12	2	85.7143
		bac 5x10^6	11	2	84.6154
		bac 5x10^6	13	3	81.25
		bac 5x10^7	10	3	76.9231
		bac 5x10^7	9	3	75
		bac 5x10^7	12	4	75
	48 hours
		con	29	1	96.6667
		con	25	3	89.2857
		con	40	5	88.8889
		bac 5x10^6	14	4	77.7778
		bac 5x10^6	15	3	83.3333
		bac 5x10^6	12	3	80
		bac 5x10^7	10	3	76.9231
		bac 5x10^7	7	4	63.6364
		bac 5x10^7	9	3	75
	72 hours
		con	50	10	83.3333
		con	58	12	82.8571
		con	60	9	86.9565
		bac 5x10^6	13	6	68.4211
		bac 5x10^6	17	9	65.3846
		bac 5x10^6	14	4	77.7778
		bac 5x10^7	12	10	54.5455
		bac 5x10^7	16	12	57.1429
		bac 5x10^7	10	5	66.6667
	96 hours
		con	82	18	82
		con	110	23	82.7068
		con	101	15	87.069
		bac 5x10^6	18	11	62.069
		bac 5x10^6	16	10	61.5385
		bac 5x10^6	20	9	68.9655
		bac 5x10^7	11	17	39.2857
		bac 5x10^7	17	25	40.4762
		bac 5x10^7	15	18	45.4545
