# Supplementary material for: Proteus mirabilis inhibits cancer growth and pulmonary metastasis in a mouse breast cancer model
Source: PLoS One. 2017 Dec 5;12(12):e0188960. doi: 10.1371/journal.pone.0188960 (PMC5716547; doi:10.1371/journal.pone.0188960)
Supplement: S11 Text — (XLSX) [file pone.0188960.s011.xlsx]

## Sheet: 工作表1
NKp46
	BAC
	1	109803	24443.4	18567.2	25319.5	5318.07
	2	36393.2	13307	112199	139262	30116.5
	3	111.6	0	371	704	308
	4	142899	54850.2	5932.22	9998.64	11014.7
	5	697.09	2849.84	4676.25	5623.08	3784.36
	6	365471	376376	246146	179707	346970
	CON
	1	526.136	15430.5	447.376	252.733	1151.68
	2	1719.36	3456.29	3191.63	1096.08	410.118
	3	3977.66	1215.82	1925.68	3656.17	1634.98
	4	951.89	1444.97	1160.1	2182.06	1288.72
	5	191.378	470.146	791.75	81.611	26.353
	6	76.62	0	12.19	0	80.9
CD11c	BAC
	1	11100.8	100344	3470.2	128047	55505.8
	2	50690.4	70436	33318.3	90957.5	61787.1
	3	13809.4	4975.9	4020.19	864.27	340.51
	4	6293.78	21755.6	8430.57	5306.16	5806.44
	5	0	2240	2800	30947	696
	6	9333.83	19838.6	16475.1	26262.5	39461.9
	CON
	1	0	0	0	0	0
	2	0	7.8	0	0	26.91
	3	0	0	0	0	0
	4	0	0	109.38	8.59	6.77
	5	0	0	0	0	0
	6	0	0	611.6	3660.17	2399.31
CD11b	BAC
	1	0	19.1	0	0	0
	2	52.25	0	0	119.53	54.21
	3	60.55	86.47	37.01	51.37	0
	4	0	0	0	0	0
	5	0	0	0	0	0
	6	0	0	21.92	0	0
	CON
	1	0	0	0	0	0
	2	5.27	0	0	0	0
	3	0	97.1	0	0	3.29
	4	0	0	14.69	14.32	0
	5	0	0	0	0	0
	6	0	0	0	0	0
Ly-6G	BAC
	1	882.52	433.12	1.3	1433.35	300.87
	2	7.38	55.43	369.11	26.43	82.78
	3	27.65	0	0	0	0
	4	0	95.4	234.18	38.95	23.87
	5	0	0	0	0	9.53
	6	6.08	0	0	0	1.32
	CON
	1	110.6	19.34	8.54	0	0
	2	0	3.19	1.5	1.72	1.89
	3	9.1	0	14.53	2	0
	4	0	37.77	0	14.63	0
	5	0	0	0	0	0
	6	1.77	1.16	0	0	0
