# Supplementary material for: Proteus mirabilis inhibits cancer growth and pulmonary metastasis in a mouse breast cancer model
Source: PLoS One. 2017 Dec 5;12(12):e0188960. doi: 10.1371/journal.pone.0188960 (PMC5716547; doi:10.1371/journal.pone.0188960)
Supplement: S12 Text — (XLSX) [file pone.0188960.s012.xlsx]

## Sheet: tumor volume
CON(cm^3)	1	2	3	4	5
0d	0.258456	0.11125	0.208372	0.163607	0.264384
3d	0.4617	0.226694	0.358956	0.306418	0.420229
6d	0.555038	0.442867	0.368082	0.61	0.334036
9d	0.8228	0.69629	0.562185	0.775284	0.55016
12d	0.934528	0.758716	0.64827	1.05822	0.754677
15d	1.22239	0.758716	1.13074	1.32665	1.31771
18d	1.62826	1.23777	1.77562	2.0037	1.51255
21d	1.5997	1.54913	1.93976	2.4964	1.84501
LPS (cm^3)	1	2	3	4	5
0d	0.178608	0.209088	0.162729	0.2205	0.079233
3d	0.274734	0.326095	0.290228	0.284062	0.125086
6d	0.412776	0.417874	0.52345	0.363096	0.245134
9d	0.641965	0.652454	0.757741	0.563558	0.476157
12d	0.732021	0.8107	0.901552	0.838242	0.778205
15d	1.19816	1.0917	1.28136	1.0368	0.90944
18d	1.76941	1.48534	1.72402	1.46118	1.16858
21d	2.42698	1.7052	2.47754	1.66353	1.54001

## Sheet: The metastasic foci
metastasis foci in the lung
	CON	LPS
	35	25
	26	27
	15	38
	40	11
	30	18
