# Supplementary material for: Proteus mirabilis inhibits cancer growth and pulmonary metastasis in a mouse breast cancer model
Source: PLoS One. 2017 Dec 5;12(12):e0188960. doi: 10.1371/journal.pone.0188960 (PMC5716547; doi:10.1371/journal.pone.0188960)
Supplement: S2 Fig — (ZIP) [file pone.0188960.s015.zip]

Archive with 31 entries (30 files):
- Ki-67 IHC image con/
- Ki-67 IHC image con/Ki-67 con1-1.jpg
- Ki-67 IHC image con/Ki-67 con1-2.jpg
- Ki-67 IHC image con/Ki-67 con1-3.jpg
- Ki-67 IHC image con/Ki-67 con1-4.jpg
- Ki-67 IHC image con/Ki-67 con1-5.jpg
- Ki-67 IHC image con/Ki-67 con2-1.jpg
- Ki-67 IHC image con/Ki-67 con2-2.jpg
- Ki-67 IHC image con/Ki-67 con2-3.jpg
- Ki-67 IHC image con/Ki-67 con2-4.jpg
- Ki-67 IHC image con/Ki-67 con2-5.jpg
- Ki-67 IHC image con/Ki-67 con3-1.jpg
- Ki-67 IHC image con/Ki-67 con3-2.jpg
- Ki-67 IHC image con/Ki-67 con3-3.jpg
- Ki-67 IHC image con/Ki-67 con3-4.jpg
- Ki-67 IHC image con/Ki-67 con3-5.jpg
- Ki-67 IHC image con/Ki-67 con4-1.jpg
- Ki-67 IHC image con/Ki-67 con4-2.jpg
- Ki-67 IHC image con/Ki-67 con4-3.jpg
- Ki-67 IHC image con/Ki-67 con4-4.jpg
- Ki-67 IHC image con/Ki-67 con4-5.jpg
- Ki-67 IHC image con/Ki-67 con5-1.jpg
- Ki-67 IHC image con/Ki-67 con5-2.jpg
- Ki-67 IHC image con/Ki-67 con5-3.jpg
- Ki-67 IHC image con/Ki-67 con5-4.jpg
- Ki-67 IHC image con/Ki-67 con5-5.jpg
- Ki-67 IHC image con/Ki-67 con6-1.jpg
- Ki-67 IHC image con/Ki-67 con6-2.jpg
- Ki-67 IHC image con/Ki-67 con6-3.jpg
- Ki-67 IHC image con/Ki-67 con6-4.jpg
- Ki-67 IHC image con/Ki-67 con6-5.jpg
