# Supplementary material for: Proteus mirabilis inhibits cancer growth and pulmonary metastasis in a mouse breast cancer model
Source: PLoS One. 2017 Dec 5;12(12):e0188960. doi: 10.1371/journal.pone.0188960 (PMC5716547; doi:10.1371/journal.pone.0188960)
Supplement: S4 Fig — (ZIP) [file pone.0188960.s017.zip]

Archive with 31 entries (30 files):
- Ca IX IHC image CON/
- Ca IX IHC image CON/Ca IX  con1-1.jpg
- Ca IX IHC image CON/Ca IX  con1-2.jpg
- Ca IX IHC image CON/Ca IX  con1-3.jpg
- Ca IX IHC image CON/Ca IX  con1-4.jpg
- Ca IX IHC image CON/Ca IX  con1-5.jpg
- Ca IX IHC image CON/Ca IX  con2-1.jpg
- Ca IX IHC image CON/Ca IX  con2-2.jpg
- Ca IX IHC image CON/Ca IX  con2-3.jpg
- Ca IX IHC image CON/Ca IX  con2-4.jpg
- Ca IX IHC image CON/Ca IX  con2-5.jpg
- Ca IX IHC image CON/Ca IX  con3-1.jpg
- Ca IX IHC image CON/Ca IX  con3-2.jpg
- Ca IX IHC image CON/Ca IX  con3-3.jpg
- Ca IX IHC image CON/Ca IX  con3-4.jpg
- Ca IX IHC image CON/Ca IX  con3-5.jpg
- Ca IX IHC image CON/Ca IX  con4-1.jpg
- Ca IX IHC image CON/Ca IX  con4-2.jpg
- Ca IX IHC image CON/Ca IX  con4-3.jpg
- Ca IX IHC image CON/Ca IX  con4-4.jpg
- Ca IX IHC image CON/Ca IX  con4-5.jpg
- Ca IX IHC image CON/Ca IX  con5-1.jpg
- Ca IX IHC image CON/Ca IX con5-2.jpg
- Ca IX IHC image CON/Ca IX con5-3.jpg
- Ca IX IHC image CON/Ca IX con5-4.jpg
- Ca IX IHC image CON/Ca IX con5-5.jpg
- Ca IX IHC image CON/Ca IX con6-1.jpg
- Ca IX IHC image CON/Ca IX con6-2.jpg
- Ca IX IHC image CON/Ca IX con6-3.jpg
- Ca IX IHC image CON/Ca IX con6-4.jpg
- Ca IX IHC image CON/Ca IX con6-5.jpg
