# Supplementary material for: Proteus mirabilis inhibits cancer growth and pulmonary metastasis in a mouse breast cancer model
Source: PLoS One. 2017 Dec 5;12(12):e0188960. doi: 10.1371/journal.pone.0188960 (PMC5716547; doi:10.1371/journal.pone.0188960)
Supplement: S5 Fig — (ZIP) [file pone.0188960.s018.zip]

Archive with 31 entries (30 files):
- Ca IX  IHC image BAC/
- Ca IX  IHC image BAC/Ca IX  bac1-1.jpg
- Ca IX  IHC image BAC/Ca IX  bac1-2.jpg
- Ca IX  IHC image BAC/Ca IX  bac1-3.jpg
- Ca IX  IHC image BAC/Ca IX  bac1-4.jpg
- Ca IX  IHC image BAC/Ca IX  bac1-5.jpg
- Ca IX  IHC image BAC/Ca IX  bac2-1.jpg
- Ca IX  IHC image BAC/Ca IX  bac2-2.jpg
- Ca IX  IHC image BAC/Ca IX  bac2-3.jpg
- Ca IX  IHC image BAC/Ca IX  bac2-4.jpg
- Ca IX  IHC image BAC/Ca IX  bac2-5.jpg
- Ca IX  IHC image BAC/Ca IX  bac3-1.jpg
- Ca IX  IHC image BAC/Ca IX  bac3-2.jpg
- Ca IX  IHC image BAC/Ca IX  bac3-3.jpg
- Ca IX  IHC image BAC/Ca IX  bac3-4.jpg
- Ca IX  IHC image BAC/Ca IX  bac3-5.jpg
- Ca IX  IHC image BAC/Ca IX  bac4-1.jpg
- Ca IX  IHC image BAC/Ca IX  bac4-2.jpg
- Ca IX  IHC image BAC/Ca IX  bac4-3.jpg
- Ca IX  IHC image BAC/Ca IX  bac4-4.jpg
- Ca IX  IHC image BAC/Ca IX  bac4-5.jpg
- Ca IX  IHC image BAC/Ca IX  bac5-1.jpg
- Ca IX  IHC image BAC/Ca IX  bac5-2.jpg
- Ca IX  IHC image BAC/Ca IX  bac5-3.jpg
- Ca IX  IHC image BAC/Ca IX  bac5-4.jpg
- Ca IX  IHC image BAC/Ca IX  bac5-5.jpg
- Ca IX  IHC image BAC/Ca IX  bac6-1.jpg
- Ca IX  IHC image BAC/Ca IX  bac6-2.jpg
- Ca IX  IHC image BAC/Ca IX  bac6-3.jpg
- Ca IX  IHC image BAC/Ca IX  bac6-4.jpg
- Ca IX  IHC image BAC/Ca IX  bac6-5.jpg
