# Supplementary material for: Proteus mirabilis inhibits cancer growth and pulmonary metastasis in a mouse breast cancer model
Source: PLoS One. 2017 Dec 5;12(12):e0188960. doi: 10.1371/journal.pone.0188960 (PMC5716547; doi:10.1371/journal.pone.0188960)
Supplement: S6 Fig — (ZIP) [file pone.0188960.s019.zip]

Archive with 31 entries (30 files):
- HIF-1a IHC image CON/
- HIF-1a IHC image CON/HIF-1a con1-1.jpg
- HIF-1a IHC image CON/HIF-1a con1-2.jpg
- HIF-1a IHC image CON/HIF-1a con1-3.jpg
- HIF-1a IHC image CON/HIF-1a con1-4.jpg
- HIF-1a IHC image CON/HIF-1a con1-5.jpg
- HIF-1a IHC image CON/HIF-1a con2-1.jpg
- HIF-1a IHC image CON/HIF-1a con2-2.jpg
- HIF-1a IHC image CON/HIF-1a con2-3.jpg
- HIF-1a IHC image CON/HIF-1a con2-4.jpg
- HIF-1a IHC image CON/HIF-1a con2-5.jpg
- HIF-1a IHC image CON/HIF-1a con3-1.jpg
- HIF-1a IHC image CON/HIF-1a con3-2.jpg
- HIF-1a IHC image CON/HIF-1a con3-3.jpg
- HIF-1a IHC image CON/HIF-1a con3-4.jpg
- HIF-1a IHC image CON/HIF-1a con3-5.jpg
- HIF-1a IHC image CON/HIF-1a con4-1.jpg
- HIF-1a IHC image CON/HIF-1a con4-2.jpg
- HIF-1a IHC image CON/HIF-1a con4-3.jpg
- HIF-1a IHC image CON/HIF-1a con4-4.jpg
- HIF-1a IHC image CON/HIF-1a con4-5.jpg
- HIF-1a IHC image CON/HIF-1a con5-1.jpg
- HIF-1a IHC image CON/HIF-1a con5-2.jpg
- HIF-1a IHC image CON/HIF-1a con5-3.jpg
- HIF-1a IHC image CON/HIF-1a con5-4.jpg
- HIF-1a IHC image CON/HIF-1a con5-5.jpg
- HIF-1a IHC image CON/HIF-1a con6-1.jpg
- HIF-1a IHC image CON/HIF-1a con6-2.jpg
- HIF-1a IHC image CON/HIF-1a con6-3.jpg
- HIF-1a IHC image CON/HIF-1a con6-4.jpg
- HIF-1a IHC image CON/HIF-1a con6-5.jpg
