# Supplementary material for: Proteus mirabilis inhibits cancer growth and pulmonary metastasis in a mouse breast cancer model
Source: PLoS One. 2017 Dec 5;12(12):e0188960. doi: 10.1371/journal.pone.0188960 (PMC5716547; doi:10.1371/journal.pone.0188960)
Supplement: S9 Fig — (ZIP) [file pone.0188960.s022.zip]

Archive with 66 entries (63 files):
- CD11b IHC image CON/
- CD11b IHC image CON/.DS_Store
- __MACOSX/
- __MACOSX/CD11b IHC image CON/
- __MACOSX/CD11b IHC image CON/._.DS_Store
- CD11b IHC image CON/con-1-1.jpg
- __MACOSX/CD11b IHC image CON/._con-1-1.jpg
- CD11b IHC image CON/con-1-2.jpg
- __MACOSX/CD11b IHC image CON/._con-1-2.jpg
- CD11b IHC image CON/con-1-3.jpg
- __MACOSX/CD11b IHC image CON/._con-1-3.jpg
- CD11b IHC image CON/con-1-4.jpg
- __MACOSX/CD11b IHC image CON/._con-1-4.jpg
- CD11b IHC image CON/con-1-5.jpg
- __MACOSX/CD11b IHC image CON/._con-1-5.jpg
- CD11b IHC image CON/con-2-1.jpg
- __MACOSX/CD11b IHC image CON/._con-2-1.jpg
- CD11b IHC image CON/con-2-2.jpg
- __MACOSX/CD11b IHC image CON/._con-2-2.jpg
- CD11b IHC image CON/con-2-3.jpg
- __MACOSX/CD11b IHC image CON/._con-2-3.jpg
- CD11b IHC image CON/con-2-4.jpg
- __MACOSX/CD11b IHC image CON/._con-2-4.jpg
- CD11b IHC image CON/con-2-5.jpg
- __MACOSX/CD11b IHC image CON/._con-2-5.jpg
- CD11b IHC image CON/con-3-1.jpg
- __MACOSX/CD11b IHC image CON/._con-3-1.jpg
- CD11b IHC image CON/con-3-2.jpg
- __MACOSX/CD11b IHC image CON/._con-3-2.jpg
- CD11b IHC image CON/con-3-3.jpg
- __MACOSX/CD11b IHC image CON/._con-3-3.jpg
- CD11b IHC image CON/con-3-4.jpg
- __MACOSX/CD11b IHC image CON/._con-3-4.jpg
- CD11b IHC image CON/con-3-5.jpg
- __MACOSX/CD11b IHC image CON/._con-3-5.jpg
- CD11b IHC image CON/con-4-1.jpg
- __MACOSX/CD11b IHC image CON/._con-4-1.jpg
- CD11b IHC image CON/con-4-2.jpg
- __MACOSX/CD11b IHC image CON/._con-4-2.jpg
- CD11b IHC image CON/con-4-3.jpg
- __MACOSX/CD11b IHC image CON/._con-4-3.jpg
- CD11b IHC image CON/con-4-4.jpg
- __MACOSX/CD11b IHC image CON/._con-4-4.jpg
- CD11b IHC image CON/con-4-5.jpg
- __MACOSX/CD11b IHC image CON/._con-4-5.jpg
- CD11b IHC image CON/con-5-1.jpg
- __MACOSX/CD11b IHC image CON/._con-5-1.jpg
- CD11b IHC image CON/con-5-2.jpg
- __MACOSX/CD11b IHC image CON/._con-5-2.jpg
- CD11b IHC image CON/con-5-3.jpg
- __MACOSX/CD11b IHC image CON/._con-5-3.jpg
- CD11b IHC image CON/con-5-4.jpg
- __MACOSX/CD11b IHC image CON/._con-5-4.jpg
- CD11b IHC image CON/con-5-5.jpg
- __MACOSX/CD11b IHC image CON/._con-5-5.jpg
- CD11b IHC image CON/con-6-1.jpg
- __MACOSX/CD11b IHC image CON/._con-6-1.jpg
- CD11b IHC image CON/con-6-2.jpg
- __MACOSX/CD11b IHC image CON/._con-6-2.jpg
- CD11b IHC image CON/con-6-3.jpg
- __MACOSX/CD11b IHC image CON/._con-6-3.jpg
- CD11b IHC image CON/con-6-4.jpg
- __MACOSX/CD11b IHC image CON/._con-6-4.jpg
- CD11b IHC image CON/con-6-5.jpg
- __MACOSX/CD11b IHC image CON/._con-6-5.jpg
- __MACOSX/._CD11b IHC image CON
