# Supplementary material for: Proteus mirabilis inhibits cancer growth and pulmonary metastasis in a mouse breast cancer model
Source: PLoS One. 2017 Dec 5;12(12):e0188960. doi: 10.1371/journal.pone.0188960 (PMC5716547; doi:10.1371/journal.pone.0188960)
Supplement: S10 Fig — (ZIP) [file pone.0188960.s023.zip]

Archive with 66 entries (63 files):
- CD11c IHC image 24 hours/
- CD11c IHC image 24 hours/.DS_Store
- __MACOSX/
- __MACOSX/CD11c IHC image 24 hours/
- __MACOSX/CD11c IHC image 24 hours/._.DS_Store
- CD11c IHC image 24 hours/24h-1-1.jpg
- __MACOSX/CD11c IHC image 24 hours/._24h-1-1.jpg
- CD11c IHC image 24 hours/24h-1-2.jpg
- __MACOSX/CD11c IHC image 24 hours/._24h-1-2.jpg
- CD11c IHC image 24 hours/24h-1-3.jpg
- __MACOSX/CD11c IHC image 24 hours/._24h-1-3.jpg
- CD11c IHC image 24 hours/24h-1-4.jpg
- __MACOSX/CD11c IHC image 24 hours/._24h-1-4.jpg
- CD11c IHC image 24 hours/24h-1-5.jpg
- __MACOSX/CD11c IHC image 24 hours/._24h-1-5.jpg
- CD11c IHC image 24 hours/24h-2-1.jpg
- __MACOSX/CD11c IHC image 24 hours/._24h-2-1.jpg
- CD11c IHC image 24 hours/24h-2-2.jpg
- __MACOSX/CD11c IHC image 24 hours/._24h-2-2.jpg
- CD11c IHC image 24 hours/24h-2-3.jpg
- __MACOSX/CD11c IHC image 24 hours/._24h-2-3.jpg
- CD11c IHC image 24 hours/24h-2-4.jpg
- __MACOSX/CD11c IHC image 24 hours/._24h-2-4.jpg
- CD11c IHC image 24 hours/24h-2-5.jpg
- __MACOSX/CD11c IHC image 24 hours/._24h-2-5.jpg
- CD11c IHC image 24 hours/24h-3-1.jpg
- __MACOSX/CD11c IHC image 24 hours/._24h-3-1.jpg
- CD11c IHC image 24 hours/24h-3-2.jpg
- __MACOSX/CD11c IHC image 24 hours/._24h-3-2.jpg
- CD11c IHC image 24 hours/24h-3-3.jpg
- __MACOSX/CD11c IHC image 24 hours/._24h-3-3.jpg
- CD11c IHC image 24 hours/24h-3-4.jpg
- __MACOSX/CD11c IHC image 24 hours/._24h-3-4.jpg
- CD11c IHC image 24 hours/24h-3-5.jpg
- __MACOSX/CD11c IHC image 24 hours/._24h-3-5.jpg
- CD11c IHC image 24 hours/24h-4-1.jpg
- __MACOSX/CD11c IHC image 24 hours/._24h-4-1.jpg
- CD11c IHC image 24 hours/24h-4-2.jpg
- __MACOSX/CD11c IHC image 24 hours/._24h-4-2.jpg
- CD11c IHC image 24 hours/24h-4-3.jpg
- __MACOSX/CD11c IHC image 24 hours/._24h-4-3.jpg
- CD11c IHC image 24 hours/24h-4-4.jpg
- __MACOSX/CD11c IHC image 24 hours/._24h-4-4.jpg
- CD11c IHC image 24 hours/24h-4-5.jpg
- __MACOSX/CD11c IHC image 24 hours/._24h-4-5.jpg
- CD11c IHC image 24 hours/24h-5-1.jpg
- __MACOSX/CD11c IHC image 24 hours/._24h-5-1.jpg
- CD11c IHC image 24 hours/24h-5-2.jpg
- __MACOSX/CD11c IHC image 24 hours/._24h-5-2.jpg
- CD11c IHC image 24 hours/24h-5-3.jpg
- __MACOSX/CD11c IHC image 24 hours/._24h-5-3.jpg
- CD11c IHC image 24 hours/24h-5-4.jpg
- __MACOSX/CD11c IHC image 24 hours/._24h-5-4.jpg
- CD11c IHC image 24 hours/24h-5-5.jpg
- __MACOSX/CD11c IHC image 24 hours/._24h-5-5.jpg
- CD11c IHC image 24 hours/24h-6-1.jpg
- __MACOSX/CD11c IHC image 24 hours/._24h-6-1.jpg
- CD11c IHC image 24 hours/24h-6-2.jpg
- __MACOSX/CD11c IHC image 24 hours/._24h-6-2.jpg
- CD11c IHC image 24 hours/24h-6-3.jpg
- __MACOSX/CD11c IHC image 24 hours/._24h-6-3.jpg
- CD11c IHC image 24 hours/24h-6-4.jpg
- __MACOSX/CD11c IHC image 24 hours/._24h-6-4.jpg
- CD11c IHC image 24 hours/24h-6-5.jpg
- __MACOSX/CD11c IHC image 24 hours/._24h-6-5.jpg
- __MACOSX/._CD11c IHC image 24 hours
